# Supplementary material for: Identification of secondary targets of N-containing bisphosphonates in mammalian cells via parallel competition analysis of the barcoded yeast deletion collection
Source: Genome Biol. 2009 Sep 10;10(9):R93. doi: 10.1186/gb-2009-10-9-r93 (PMC2768982; doi:10.1186/gb-2009-10-9-r93)
Supplement: Additional data file 2 — QD strains are shown in red. [file gb-2009-10-9-r93-S2.xls]

## Sheet: Summary
Table 1: List of genes showing an haploinsufficient profile (q<0.001) in the presence of RIS, ALE and IBA.
Strains coloured in red are quick disappearing (QD; present at t=0 but absent at all other timepoints), and therefore severely haploinsufficient.
For these strains is therefore not possible to calculate the Growth Rate Difference (GRD).
		Risedronate				Alendronate				Ibandronate
	ORF	Growth Rate Difference	FDR-Value		ORF	Growth Rate Difference	FDR-Value		ORF	Growth Rate Difference	FDR-Value
	YNR024W	N/A	N/A		YNR024W	N/A	N/A		YNR024W	N/A	N/A
	YLR197W	N/A	N/A		YBL052C	N/A	N/A		YBL052C	N/A	N/A
	YNR038W	N/A	N/A		YPL228W	N/A	N/A		YLR197W	N/A	N/A
	YDR398W	N/A	N/A		YLR197W	N/A	N/A		YNR038W	N/A	N/A
	YOR366W	N/A	N/A		YNR038W	N/A	N/A		YDR398W	N/A	N/A
	YGR037C	N/A	N/A		YDR398W	N/A	N/A		YBR061C	N/A	N/A
	YBL001C	N/A	N/A		YBR072W	N/A	N/A		YBR072W	N/A	N/A
	YPR161C	N/A	N/A		YOR366W	N/A	N/A		YOR366W	N/A	N/A
	YGL251C	N/A	N/A		YGR037C	N/A	N/A		YGR037C	N/A	N/A
	YBR010W	N/A	N/A		YBL001C	N/A	N/A		YBL001C	N/A	N/A
	YBL005W	N/A	N/A		YPR161C	N/A	N/A		YPR161C	N/A	N/A
	YNL008C	N/A	N/A		YGR201C	N/A	N/A		YGR201C	N/A	N/A
	YGR278W	N/A	N/A		YBR010W	N/A	N/A		YBR010W	N/A	N/A
	YKL068W	N/A	N/A		YNR006W	N/A	N/A		YNR006W	N/A	N/A
	YLR133W	N/A	N/A		YNR069C	N/A	N/A		YHR026W	N/A	N/A
	YNL141W	N/A	N/A		YBL005W	N/A	N/A		YNR069C	N/A	N/A
	YJL191W	N/A	N/A		YNL008C	N/A	N/A		YBL005W	N/A	N/A
	YPL260W	N/A	N/A		YGR278W	N/A	N/A		YNL008C	N/A	N/A
	YBR075W	N/A	N/A		YLR133W	N/A	N/A		YGR278W	N/A	N/A
	YBL044W	N/A	N/A		YNL141W	N/A	N/A		YLR133W	N/A	N/A
	YLR029C	N/A	N/A		YJL191W	N/A	N/A		YBL099W	N/A	N/A
	YER004W	N/A	N/A		YPL260W	N/A	N/A		YNL141W	N/A	N/A
	YHL035C	N/A	N/A		YBR075W	N/A	N/A		YJL191W	N/A	N/A
	YMR210W	N/A	N/A		YBL044W	N/A	N/A		YPL260W	N/A	N/A
	YJL161W	N/A	N/A		YLR029C	N/A	N/A		YBR075W	N/A	N/A
	YIL079C	N/A	N/A		YBL067C	N/A	N/A		YBL044W	N/A	N/A
	YBL086C	N/A	N/A		YNR021W	N/A	N/A		YLR029C	N/A	N/A
	YFL036W	N/A	N/A		YER004W	N/A	N/A		YBL067C	N/A	N/A
	YDR384C	N/A	N/A		YHL035C	N/A	N/A		YNR021W	N/A	N/A
	YPL265W	N/A	N/A		YMR210W	N/A	N/A		YOR293W	N/A	N/A
	YNL011C	N/A	N/A		YMR117C	N/A	N/A		YER004W	N/A	N/A
	YNL012W	N/A	N/A		YJL161W	N/A	N/A		YHL035C	N/A	N/A
	YDR364C	N/A	N/A		YIL079C	N/A	N/A		YMR210W	N/A	N/A
	YBR101C	N/A	N/A		YBL086C	N/A	N/A		YJL161W	N/A	N/A
	YJL140W	N/A	N/A		YFL036W	N/A	N/A		YOR041C	N/A	N/A
	YDR071C	N/A	N/A		YDR384C	N/A	N/A		YIL079C	N/A	N/A
	YBR126C	N/A	N/A		YPL265W	N/A	N/A		YBL086C	N/A	N/A
	YFL042C	N/A	N/A		YNL011C	N/A	N/A		YHR046C	N/A	N/A
	YNL013C	N/A	N/A		YGL225W	N/A	N/A		YFL036W	N/A	N/A
	YPL263C	N/A	N/A		YNL012W	N/A	N/A		YDR384C	N/A	N/A
	YBR149W	N/A	N/A		YDR364C	N/A	N/A		YIL110W	N/A	N/A
	YBR014C	N/A	N/A		YBR101C	N/A	N/A		YPL265W	N/A	N/A
	YBR193C	N/A	N/A		YPL254W	N/A	N/A		YNL011C	N/A	N/A
	YOR321W	N/A	N/A		YJL140W	N/A	N/A		YGL225W	N/A	N/A
	YGR122C-A	N/A	N/A		YDR469W	N/A	N/A		YNL012W	N/A	N/A
	YHR185C	N/A	N/A		YDR071C	N/A	N/A		YDR364C	N/A	N/A
	YPL223C	N/A	N/A		YHR085W	N/A	N/A		YBR101C	N/A	N/A
	YOR294W	N/A	N/A		YBR126C	N/A	N/A		YPL254W	N/A	N/A
	YNL281W	N/A	N/A		YFL042C	N/A	N/A		YJL140W	N/A	N/A
	YMR289W	N/A	N/A		YNL013C	N/A	N/A		YDR469W	N/A	N/A
	YNR019W	N/A	N/A		YPL263C	N/A	N/A		YDR071C	N/A	N/A
	YNL177C	N/A	N/A		YBR149W	N/A	N/A		YBR126C	N/A	N/A
	YBR181C	N/A	N/A		YBR014C	N/A	N/A		YFL042C	N/A	N/A
	YHR033W	N/A	N/A		YBR193C	N/A	N/A		YNL013C	N/A	N/A
	YBR152W	N/A	N/A		YOR321W	N/A	N/A		YPL263C	N/A	N/A
	YBR057C	N/A	N/A		YGR122C-A	N/A	N/A		YBR149W	N/A	N/A
	YNL023C	N/A	N/A		YMR215W	N/A	N/A		YBR014C	N/A	N/A
	YFL010C	N/A	N/A		YKL124W	N/A	N/A		YNL309W	N/A	N/A
	YPR017C	N/A	N/A		YBL011W	N/A	N/A		YBR193C	N/A	N/A
	YJL172W	N/A	N/A		YHR185C	N/A	N/A		YOR321W	N/A	N/A
	YJL026W	N/A	N/A		YPL223C	N/A	N/A		YGR122C-A	N/A	N/A
	YBR009C	N/A	N/A		YOR294W	N/A	N/A		YMR215W	N/A	N/A
	YNL156C	N/A	N/A		YNL281W	N/A	N/A		YKL124W	N/A	N/A
	YKR073C	N/A	N/A		YNR019W	N/A	N/A		YHR185C	N/A	N/A
	YBL022C	N/A	N/A		YBR181C	N/A	N/A		YPL223C	N/A	N/A
	YML035C	N/A	N/A		YHR033W	N/A	N/A		YOR294W	N/A	N/A
	YJR035W	N/A	N/A		YBR152W	N/A	N/A		YNL281W	N/A	N/A
	YDR450W	N/A	N/A		YBR057C	N/A	N/A		YNR019W	N/A	N/A
	YJR058C	N/A	N/A		YNL023C	N/A	N/A		YBR181C	N/A	N/A
	YDR454C	N/A	N/A		YFL010C	N/A	N/A		YHR033W	N/A	N/A
	YPL225W	N/A	N/A		YDR481C	N/A	N/A		YBR152W	N/A	N/A
	YER047C	N/A	N/A		YJL172W	N/A	N/A		YBR090C-A	N/A	N/A
	YAL044C	N/A	N/A		YML115C	N/A	N/A		YLR403W	N/A	N/A
	YOR359W	N/A	N/A		YJL026W	N/A	N/A		YBR057C	N/A	N/A
	YPL202C	N/A	N/A		YBR009C	N/A	N/A		YNL023C	N/A	N/A
	YNL043C	N/A	N/A		YNL156C	N/A	N/A		YFL010C	N/A	N/A
	YPL244C	N/A	N/A		YHR012W	N/A	N/A		YOL013W-A	N/A	N/A
	YLR336C	N/A	N/A		YKR073C	N/A	N/A		YDR481C	N/A	N/A
	YOL133W	N/A	N/A		YBL022C	N/A	N/A		YGL210W	N/A	N/A
	YBR221C	N/A	N/A		YML035C	N/A	N/A		YPR017C	N/A	N/A
	YNL007C	N/A	N/A		YJR035W	N/A	N/A		YLR321C	N/A	N/A
	YKR060W	N/A	N/A		YDR450W	N/A	N/A		YJL172W	N/A	N/A
	YJR010W	N/A	N/A		YGR257C	N/A	N/A		YLR202C	N/A	N/A
	YPR193C	N/A	N/A		YJR058C	N/A	N/A		YML115C	N/A	N/A
	YJR057W	N/A	N/A		YJR049C	N/A	N/A		YJL026W	N/A	N/A
	YLR257W	N/A	N/A		YDR454C	N/A	N/A		YBR009C	N/A	N/A
	YBR277C	N/A	N/A		YPL225W	N/A	N/A		YNL156C	N/A	N/A
	YPR181C	N/A	N/A		YER177W	N/A	N/A		YHR012W	N/A	N/A
	YNL039W	N/A	N/A		YAL044C	N/A	N/A		YKR073C	N/A	N/A
	YNR026C	N/A	N/A		YOR359W	N/A	N/A		YBL022C	N/A	N/A
	YGR086C	N/A	N/A		YPL202C	N/A	N/A		YJR035W	N/A	N/A
	YIL055C	N/A	N/A		YNL043C	N/A	N/A		YDR450W	N/A	N/A
	YJR056C	N/A	N/A		YPL244C	N/A	N/A		YGR257C	N/A	N/A
	YNR057C	N/A	N/A		YLR336C	N/A	N/A		YJR058C	N/A	N/A
	YIL001W	N/A	N/A		YOL133W	N/A	N/A		YJR049C	N/A	N/A
	YDL163W	N/A	N/A		YKR065C	N/A	N/A		YDR454C	N/A	N/A
	YCL034W	N/A	N/A		YBR221C	N/A	N/A		YPL225W	N/A	N/A
	YER016W	N/A	N/A		YNL007C	N/A	N/A		YER177W	N/A	N/A
	YOR188W	N/A	N/A		YPR026W	N/A	N/A		YAL044C	N/A	N/A
	YJL008C	N/A	N/A		YER157W	N/A	N/A		YOR359W	N/A	N/A
	YEL005C	N/A	N/A		YJR010W	N/A	N/A		YPL202C	N/A	N/A
	YJL153C	N/A	N/A		YPR193C	N/A	N/A		YNL043C	N/A	N/A
	YGL030W	N/A	N/A		YDR475C	N/A	N/A		YPL244C	N/A	N/A
	YOL148C	N/A	N/A		YJR057W	N/A	N/A		YLR336C	N/A	N/A
	YNL262W	N/A	N/A		YLR257W	N/A	N/A		YOL133W	N/A	N/A
	YKR057W	N/A	N/A		YBR277C	N/A	N/A		YKR065C	N/A	N/A
	YOL052C	N/A	N/A		YDL041W	N/A	N/A		YBR221C	N/A	N/A
	YDL027C	N/A	N/A		YHR065C	N/A	N/A		YNL007C	N/A	N/A
	YNL029C	N/A	N/A		YPR181C	N/A	N/A		YPR026W	N/A	N/A
	YOR353C	N/A	N/A		YNL039W	N/A	N/A		YJR010W	N/A	N/A
	YIL046W	N/A	N/A		YNR026C	N/A	N/A		YPR193C	N/A	N/A
	YNL317W	N/A	N/A		YGR086C	N/A	N/A		YDR475C	N/A	N/A
	YDL003W	N/A	N/A		YIL055C	N/A	N/A		YJR057W	N/A	N/A
	YER038W-A	N/A	N/A		YJR056C	N/A	N/A		YDR487C	N/A	N/A
	YKL044W	N/A	N/A		YNR057C	N/A	N/A		YLR257W	N/A	N/A
	YLL029W	N/A	N/A		YIL001W	N/A	N/A		YFL028C	N/A	N/A
	YNR029C	N/A	N/A		YCL034W	N/A	N/A		YBR277C	N/A	N/A
	YCL050C	N/A	N/A		YER016W	N/A	N/A		YCR024C-A	N/A	N/A
	YDL039C	N/A	N/A		YNR052C	N/A	N/A		YJL021C	N/A	N/A
	YGL002W	N/A	N/A		YMR026C	N/A	N/A		YER172C	N/A	N/A
	YPL222W	N/A	N/A		YOR188W	N/A	N/A		YGL003C	N/A	N/A
	YDR531W	N/A	N/A		YJL008C	N/A	N/A		YDL041W	N/A	N/A
	YDL080C	N/A	N/A		YEL005C	N/A	N/A		YHR065C	N/A	N/A
	YCL026C	N/A	N/A		YJL153C	N/A	N/A		YGL036W	N/A	N/A
	YCR015C	N/A	N/A		YGL030W	N/A	N/A		YNL039W	N/A	N/A
	YDL052C	N/A	N/A		YOL148C	N/A	N/A		YPR104C	N/A	N/A
	YER056C	N/A	N/A		YNL262W	N/A	N/A		YNR026C	N/A	N/A
	YMR014W	N/A	N/A		YNL149C	N/A	N/A		YGR086C	N/A	N/A
	YNR020C	N/A	N/A		YKR057W	N/A	N/A		YIL055C	N/A	N/A
	YGL032C	N/A	N/A		YDL094C	N/A	N/A		YJR056C	N/A	N/A
	YNR028W	N/A	N/A		YOL052C	N/A	N/A		YNR057C	N/A	N/A
	YKL003C	N/A	N/A		YDL027C	N/A	N/A		YIL001W	N/A	N/A
	YIL026C	N/A	N/A		YNL029C	N/A	N/A		YCL034W	N/A	N/A
	YLR307W	N/A	N/A		YPL234C	N/A	N/A		YER016W	N/A	N/A
	YNL164C	N/A	N/A		YIL046W	N/A	N/A		YNR052C	N/A	N/A
	YGL092W	N/A	N/A		YNL317W	N/A	N/A		YCR086W	N/A	N/A
	YIL033C	N/A	N/A		YDL003W	N/A	N/A		YOR188W	N/A	N/A
	YNL014W	N/A	N/A		YER038W-A	N/A	N/A		YJR051W	N/A	N/A
	YGR132C	N/A	N/A		YKL044W	N/A	N/A		YJL008C	N/A	N/A
	YKL142W	N/A	N/A		YLL029W	N/A	N/A		YEL005C	N/A	N/A
	YER186C	N/A	N/A		YNR029C	N/A	N/A		YJL153C	N/A	N/A
	YGL138C	N/A	N/A		YEL042W	N/A	N/A		YGL030W	N/A	N/A
	YDR033W	N/A	N/A		YCL050C	N/A	N/A		YOL148C	N/A	N/A
	YHL031C	N/A	N/A		YDL039C	N/A	N/A		YNL262W	N/A	N/A
	YKL138C	N/A	N/A		YGL002W	N/A	N/A		YNL149C	N/A	N/A
	YPR040W	N/A	N/A		YPL222W	N/A	N/A		YKR057W	N/A	N/A
	YGL110C	N/A	N/A		YNL030W	N/A	N/A		YDL094C	N/A	N/A
	YJR130C	N/A	N/A		YGR068C	N/A	N/A		YDL027C	N/A	N/A
	YFL002C	N/A	N/A		YDR531W	N/A	N/A		YNL029C	N/A	N/A
	YGR147C	N/A	N/A		YNR027W	N/A	N/A		YKL096W-A	N/A	N/A
	YJR108W	N/A	N/A		YDL080C	N/A	N/A		YIL046W	N/A	N/A
	YJL167W	N/A	N/A		YCL026C	N/A	N/A		YDL009C	N/A	N/A
	YDR082W	N/A	N/A		YCR015C	N/A	N/A		YNL317W	N/A	N/A
	YMR230W	N/A	N/A		YDL052C	N/A	N/A		YGR292W	N/A	N/A
	YDR057W	N/A	N/A		YKL059C	N/A	N/A		YDL003W	N/A	N/A
	YNL005C	N/A	N/A		YER056C	N/A	N/A		YER038W-A	N/A	N/A
	YNL245C	N/A	N/A		YMR014W	N/A	N/A		YKL044W	N/A	N/A
	YNL006W	N/A	N/A		YNR020C	N/A	N/A		YNR029C	N/A	N/A
	YNR039C	N/A	N/A		YDL168W	N/A	N/A		YEL042W	N/A	N/A
	YDR157W	N/A	N/A		YGL032C	N/A	N/A		YCL050C	N/A	N/A
	YFL029C	N/A	N/A		YML081C-A	N/A	N/A		YDL039C	N/A	N/A
	YOR334W	N/A	N/A		YNR028W	N/A	N/A		YGL002W	N/A	N/A
	YLR303W	N/A	N/A		YKL003C	N/A	N/A		YPL222W	N/A	N/A
	YLR014C	N/A	N/A		YIL026C	N/A	N/A		YNL030W	N/A	N/A
	YDL216C	N/A	N/A		YLR307W	N/A	N/A		YGR068C	N/A	N/A
	YGR207C	N/A	N/A		YKL105C	N/A	N/A		YDR531W	N/A	N/A
	YNR035C	N/A	N/A		YNL164C	N/A	N/A		YNR027W	N/A	N/A
	YDR066C	N/A	N/A		YPR049C	N/A	N/A		YDL080C	N/A	N/A
	YER116C	N/A	N/A		YGL092W	N/A	N/A		YCL026C	N/A	N/A
	YDR030C	N/A	N/A		YIL033C	N/A	N/A		YCR015C	N/A	N/A
	YHL016C	N/A	N/A		YJL071W	N/A	N/A		YDL052C	N/A	N/A
	YGL111W	N/A	N/A		YNL014W	N/A	N/A		YKL059C	N/A	N/A
	YDL193W	N/A	N/A		YGR132C	N/A	N/A		YER056C	N/A	N/A
	YDR165W	N/A	N/A		YKL142W	N/A	N/A		YMR014W	N/A	N/A
	YKL119C	N/A	N/A		YER186C	N/A	N/A		YNR020C	N/A	N/A
	YPL245W	N/A	N/A		YGL138C	N/A	N/A		YAL036C	N/A	N/A
	YKL168C	N/A	N/A		YDR033W	N/A	N/A		YOR049C	N/A	N/A
	YGR091W	N/A	N/A		YHL031C	N/A	N/A		YOR008C	N/A	N/A
	YDR002W	N/A	N/A		YKL138C	N/A	N/A		YGL032C	N/A	N/A
	YKL009W	N/A	N/A		YPR040W	N/A	N/A		YML081C-A	N/A	N/A
	YLR433C	N/A	N/A		YGL110C	N/A	N/A		YNR028W	N/A	N/A
	YPR116W	N/A	N/A		YJR130C	N/A	N/A		YKL003C	N/A	N/A
	YNR002C	N/A	N/A		YFL002C	N/A	N/A		YIL026C	N/A	N/A
	YDR029W	N/A	N/A		YGR147C	N/A	N/A		YGL087C	N/A	N/A
	YFR029W	N/A	N/A		YJR108W	N/A	N/A		YLR307W	N/A	N/A
	YDR204W	N/A	N/A		YDR082W	N/A	N/A		YKL105C	N/A	N/A
	YPL051W	N/A	N/A		YMR230W	N/A	N/A		YNL164C	N/A	N/A
	YDR283C	N/A	N/A		YDR057W	N/A	N/A		YGL092W	N/A	N/A
	YPL037C	N/A	N/A		YNL005C	N/A	N/A		YIL033C	N/A	N/A
	YPL025C	N/A	N/A		YNL245C	N/A	N/A		YJL071W	N/A	N/A
	YPL031C	N/A	N/A		YNL006W	N/A	N/A		YOR039W	N/A	N/A
	YLR118C	N/A	N/A		YNR039C	N/A	N/A		YNL014W	N/A	N/A
	YNL223W	N/A	N/A		YJL073W	N/A	N/A		YGR132C	N/A	N/A
	YMR061W	N/A	N/A		YNR045W	N/A	N/A		YKL142W	N/A	N/A
	YLR060W	N/A	N/A		YDR157W	N/A	N/A		YPR133C	N/A	N/A
	YNR008W	N/A	N/A		YFL029C	N/A	N/A		YGL138C	N/A	N/A
	YPL090C	N/A	N/A		YNL232W	N/A	N/A		YOR061W	N/A	N/A
	YOL031C	-1.32238	0		YOR334W	N/A	N/A		YDR033W	N/A	N/A
	YJR049C	-1.13442	0		YHL027W	N/A	N/A		YOR219C	N/A	N/A
	YDR487C	-1.06706	0		YLR303W	N/A	N/A		YHL031C	N/A	N/A
	YPR033C	-0.818968	0		YLR014C	N/A	N/A		YKL138C	N/A	N/A
	YDR475C	-0.558841	0		YOL030W	N/A	N/A		YPR040W	N/A	N/A
	YNL309W	-0.539065	0		YHR106W	N/A	N/A		YGL110C	N/A	N/A
	YIR011C	-0.535505	0		YDL216C	N/A	N/A		YOL135C	N/A	N/A
	YNL030W	-0.496955	0		YGR207C	N/A	N/A		YLR295C	N/A	N/A
	YHL041W	-0.496347	0		YDR049W	N/A	N/A		YJR130C	N/A	N/A
	YNR052C	-0.457213	0		YNR035C	N/A	N/A		YFL002C	N/A	N/A
	YPL013C	-0.451953	0		YDR066C	N/A	N/A		YGR147C	N/A	N/A
	YPR104C	-0.420706	0		YJR146W	N/A	N/A		YOR002W	N/A	N/A
	YBR185C	-0.405282	0		YER116C	N/A	N/A		YJR108W	N/A	N/A
	YHR065C	-0.394338	0		YDR030C	N/A	N/A		YCR073W-A	N/A	N/A
	YBR123C	-0.351103	0		YPR087W	N/A	N/A		YDR082W	N/A	N/A
	YNL028W	-0.351101	0		YHL016C	N/A	N/A		YMR230W	N/A	N/A
	YKR065C	-0.337437	0		YGL111W	N/A	N/A		YDR057W	N/A	N/A
	YNR043W	-0.306858	0		YDL193W	N/A	N/A		YNL005C	N/A	N/A
	YBL099W	-0.305091	0		YDR165W	N/A	N/A		YNL245C	N/A	N/A
	YKL059C	-0.283377	0		YKL119C	N/A	N/A		YNL006W	N/A	N/A
	YNR069C	-0.277412	0		YGR216C	N/A	N/A		YNR039C	N/A	N/A
	YBR072W	-0.268007	0		YPL245W	N/A	N/A		YJL073W	N/A	N/A
	YMR215W	-0.266002	0		YKL168C	N/A	N/A		YNR045W	N/A	N/A
	YHL027W	-0.254323	0		YGR091W	N/A	N/A		YDR157W	N/A	N/A
	YNR006W	-0.246991	0		YKL143W	N/A	N/A		YFL029C	N/A	N/A
	YHR026W	-0.246965	0		YDR002W	N/A	N/A		YNL232W	N/A	N/A
	YGL253W	-0.238103	0		YKL009W	N/A	N/A		YOR334W	N/A	N/A
	YDR481C	-0.227279	0		YKL077W	N/A	N/A		YHL027W	N/A	N/A
	YOR039W	-0.220174	0		YLR433C	N/A	N/A		YLR303W	N/A	N/A
	YNR045W	-0.210236	0		YPR116W	N/A	N/A		YLR014C	N/A	N/A
	YJL021C	-0.205265	0		YPL197C	N/A	N/A		YOL030W	N/A	N/A
	YPL001W	-0.203509	0		YNR002C	N/A	N/A		YHR106W	N/A	N/A
	YKL077W	-0.200735	0		YDR029W	N/A	N/A		YDL216C	N/A	N/A
	YJL071W	-0.191834	0		YFR029W	N/A	N/A		YGR207C	N/A	N/A
	YJL002C	-0.191005	0		YDR204W	N/A	N/A		YDR049W	N/A	N/A
	YBL067C	-0.187314	0		YPL051W	N/A	N/A		YNR035C	N/A	N/A
	YOL030W	-0.17942	0		YDR293C	N/A	N/A		YDR066C	N/A	N/A
	YER172C	-0.175457	0		YAR018C	N/A	N/A		YJR146W	N/A	N/A
	YPL254W	-0.173404	0		YPL038W	N/A	N/A		YER116C	N/A	N/A
	YKL143W	-0.16944	0		YPL085W	N/A	N/A		YDR030C	N/A	N/A
	YPR026W	-0.168135	0		YDR283C	N/A	N/A		YPR087W	N/A	N/A
	YOL127W	-0.167779	0		YPL037C	N/A	N/A		YHL016C	N/A	N/A
	YKL124W	-0.167124	0		YPL031C	N/A	N/A		YGL111W	N/A	N/A
	YDR049W	-0.165567	0		YLR118C	N/A	N/A		YDR165W	N/A	N/A
	YBL018C	-0.14984	0		YPL013C	N/A	N/A		YLR234W	N/A	N/A
	YNL016W	-0.148675	0		YPL001W	N/A	N/A		YKL119C	N/A	N/A
	YBR061C	-0.143249	0		YMR002W	N/A	N/A		YDR166C	N/A	N/A
	YGR216C	-0.142663	0		YMR061W	N/A	N/A		YGR216C	N/A	N/A
	YKL105C	-0.141718	0		YNL028W	N/A	N/A		YPL245W	N/A	N/A
	YNL232W	-0.139546	0		YLR060W	N/A	N/A		YKL168C	N/A	N/A
	YGR292W	-0.137902	0		YNR008W	N/A	N/A		YGR091W	N/A	N/A
	YER109C	-0.11085	0		YPL090C	N/A	N/A		YKL143W	N/A	N/A
	YJR039W	-0.110253	0		YLR075W	N/A	N/A		YDR002W	N/A	N/A
	YHR012W	-0.109332	0		YOL031C	-1.27335	0		YGR112W	N/A	N/A
	YBR090C-A	-0.109105	0		YDR487C	-1.07114	0		YGL150C	N/A	N/A
	YDR469W	-0.0987814	0		YPR033C	-0.850505	0		YKL009W	N/A	N/A
	YER177W	-0.0958024	0		YIR011C	-0.614358	0		YKL077W	N/A	N/A
	YBL003C	-0.0850295	0		YNL309W	-0.554506	0		YNR043W	N/A	N/A
	YDR064W	-0.0846657	0		YHL041W	-0.508171	0		YLR433C	N/A	N/A
	YPL183W-A	-0.0756167	0		YPR104C	-0.481406	0		YPR116W	N/A	N/A
	YGL150C	-0.0692117	0		YBR185C	-0.423055	0		YPL197C	N/A	N/A
	YJR146W	-0.0611709	0		YMR053C	-0.4153	0		YNR002C	N/A	N/A
	YJL073W	-0.0589006	0		YBR123C	-0.374455	0		YGR152C	N/A	N/A
	YOL002C	-0.0475035	0		YBL099W	-0.372319	0		YDR029W	N/A	N/A
	YBL047C	-0.047278	0		YMR111C	-0.275463	0		YFR029W	N/A	N/A
	YAL036C	-0.100414	0.000158174		YJL021C	-0.259878	0		YDR204W	N/A	N/A
	YBL069W	-0.0835495	0.000158174		YOR039W	-0.239194	0		YPL051W	N/A	N/A
	YPR087W	-0.0656695	0.000158174		YAR002W	-0.238772	0		YDR293C	N/A	N/A
	YIL126W	-0.0636774	0.000158174		YHR026W	-0.237679	0		YPR036W	N/A	N/A
	YBL052C	-0.105398	0.000307437		YGL253W	-0.218779	0		YAR018C	N/A	N/A
	YDL041W	-0.0615066	0.000307437		YML127W	-0.218364	0		YPL038W	N/A	N/A
	YOR061W	-0.120135	0.000589946		YER172C	-0.190218	0		YDR283C	N/A	N/A
	YJL102W	-0.0618992	0.000589946		YBR295W	-0.184734	0		YPL037C	N/A	N/A
	YDL215C	-0.0511365	0.000589946		YER093C	-0.173435	0		YLR088W	N/A	N/A
					YNR043W	-0.170377	0		YPL031C	N/A	N/A
					YBL018C	-0.165296	0		YPL013C	N/A	N/A
					YOL127W	-0.161886	0		YPL001W	N/A	N/A
					YER050C	-0.153804	0		YAL043C-A	N/A	N/A
					YGR292W	-0.150029	0		YMR002W	N/A	N/A
					YMR118C	-0.143463	0		YMR061W	N/A	N/A
					YMR052W	-0.13842	0		YAL019W	N/A	N/A
					YER088C	-0.133278	0		YNL028W	N/A	N/A
					YER183C	-0.131343	0		YLR060W	N/A	N/A
					YER109C	-0.131126	0		YNR008W	N/A	N/A
					YER148W	-0.127518	0		YPL090C	N/A	N/A
					YJL002C	-0.1205	0		YLR075W	N/A	N/A
					YCR059C	-0.119366	0		YPR033C	-0.830014	0
					YER143W	-0.119226	0		YIR011C	-0.644035	0
					YER151C	-0.119122	0		YCR034W	-0.603762	0
					YMR054W	-0.118155	0		YHL041W	-0.517388	0
					YCR028C	-0.114319	0		YBR185C	-0.495913	0
					YBR061C	-0.112036	0		YNL216W	-0.457254	0
					YML126C	-0.111806	0		YLL009C	-0.455641	0
					YMR104C	-0.110984	0		YBR123C	-0.376456	0
					YPR017C	-0.110097	0		YML127W	-0.371805	0
					YER133W	-0.105291	0		YCR065W	-0.354595	0
					YMR055C	-0.101561	0		YDR176W	-0.35337	0
					YOR061W	-0.0964114	0		YJL194W	-0.342297	0
					YNL016W	-0.0949128	0		YDR254W	-0.314904	0
					YJR039W	-0.0938991	0		YAR002W	-0.314858	0
					YMR091C	-0.093131	0		YKL191W	-0.309897	0
					YCR076C	-0.0876212	0		YCR049C	-0.30226	0
					YBR090C-A	-0.0867736	0		YER091C	-0.298854	0
					YMR033W	-0.0863002	0		YPL206C	-0.291653	0
					YGL150C	-0.0839474	0		YCR059C	-0.290533	0
					YER080W	-0.0830608	0		YLR048W	-0.288514	0
					YCR051W	-0.0829338	0		YGL058W	0.287633	0
					YBL003C	-0.0807913	0		YHR156C	-0.271267	0
					YCR025C	-0.0778169	0		YML010W	-0.270198	0
					YBR085W	-0.0769554	0		YAR044W	-0.270024	0
					YCR086W	-0.0740073	0		YER093C	-0.268809	0
					YBR198C	-0.0650508	0		YMR296C	-0.261419	0
					YER184C	-0.0597105	0		YBR192W	-0.250579	0
					YMR058W	-0.0587463	0		YHR168W	-0.243919	0
					YHR103W	-0.0575609	0		YBR295W	-0.243012	0
					YBL047C	-0.0519885	0		YGL244W	-0.240442	0
					YMR057C	-0.0508751	0		YGL253W	-0.234419	0
					YPL183W-A	-0.0493923	0		YNL131W	-0.227847	0
					YER175C	-0.0416085	0		YLR406C	-0.227659	0
					YOL002C	-0.0391146	0		YOR069W	-0.227221	0
					YCR036W	-0.0357136	0		YPL057C	-0.22586	0
					YML124C	-0.277919	0.00014416		YIL076W	-0.22087	0
					YBR115C	-0.117297	0.00014416		YAL045C	-0.218582	0
					YMR102C	-0.103384	0.00014416		YEL033W	-0.216537	0
					YCR031C	-0.0822709	0.00014416		YLR286C	-0.209802	0
					YBL069W	-0.0755472	0.00014416		YBR209W	-0.208378	0
					YER120W	-0.0625412	0.00014416		YMR091C	-0.206821	0
					YOL146W	-0.0247627	0.00014416		YDR213W	-0.205285	0
					YER136W	-0.0805335	0.000277231		YJL002C	-0.202069	0
					YIL126W	-0.0671286	0.000277231		YPL233W	-0.197217	0
					YJL102W	-0.0536746	0.000277231		YGR115C	-0.197049	0
					YHR156C	-0.120399	0.000410582		YLR194C	-0.196578	0
					YER179W	-0.0509468	0.000533926		YNL148C	-0.195707	0
					YMR110C	-0.0973555	0.000636		YCR024C	-0.194776	0
					YMR001C	-0.0602592	0.000636		YER088C	-0.189438	0
					YMR103C	-0.0457843	0.000636		YCR085W	-0.181922	0
					YBR284W	-0.0898892	0.000745655		YCR028C	-0.17971	0
					YER130C	-0.0871531	0.000745655		YBR166C	-0.178958	0
					YCR024C	-0.109304	0.000961067		YER143W	-0.177162	0
					YPR034W	-0.0286279	0.000961067		YML110C	-0.176877	0
					YOR096W	-0.0221835	0.000961067		YMR236W	-0.176316	0
									YCR071C	-0.172483	0
									YLR312C	-0.171732	0
									YOL008W	-0.170755	0
									YCR031C	-0.167534	0
									YCR051W	-0.167526	0
									YCR076C	-0.167122	0
									YMR086W	-0.165785	0
									YLR074C	-0.161374	0
									YDR319C	-0.160229	0
									YOL163W	-0.1582	0
									YMR033W	-0.154731	0
									YGL252C	-0.154013	0
									YJR039W	-0.152811	0
									YIL020C	-0.145195	0
									YER151C	-0.142701	0
									YGR184C	0.141378	0
									YCR050C	-0.135293	0
									YBR281C	-0.128867	0
									YHR001W-A	-0.128822	0
									YJL102W	-0.127433	0
									YCR066W	-0.123836	0
									YLR320W	-0.123407	0
									YLR294C	-0.122803	0
									YNL273W	-0.12204	0
									YNL137C	-0.121283	0
									YCR025C	-0.120414	0
									YOL105C	-0.119596	0
									YGL248W	-0.119504	0
									YCR087W	-0.117323	0
									YBR115C	-0.11662	0
									YKL023W	-0.113629	0
									YPL062W	-0.113123	0
									YCR063W	-0.109464	0
									YBR198C	-0.109329	0
									YMR310C	-0.104154	0
									YNL140C	-0.102275	0
									YGL198W	-0.101354	0
									YIL048W	-0.10132	0
									YLR094C	-0.100149	0
									YLR413W	-0.097516	0
									YLR104W	-0.0973038	0
									YBR095C	-0.0950935	0
									YBR020W	-0.0875108	0
									YER120W	-0.0872062	0
									YHR092C	-0.0853969	0
									YIL102C	-0.0837737	0
									YOR386W	-0.0833333	0
									YBR297W	-0.0798919	0
									YDR335W	-0.0793761	0
									YBR283C	-0.0739548	0
									YPR117W	-0.0676473	0
									YFR037C	-0.0674635	0
									YLR078C	-0.0664401	0
									YER175C	-0.0634695	0
									YCR037C	-0.0617469	0
									YMR198W	-0.0611922	0
									YLL052C	-0.0603832	0
									YBL003C	-0.0566058	0
									YER125W	-0.0564568	0
									YCR045C	-0.0555422	0
									YNL324W	0.0490593	0
									YBR159W	-0.0482704	0
									YBR278W	-0.256204	7.40966e-05
									YPR138C	-0.245502	7.40966e-05
									YCR068W	-0.199602	7.40966e-05
									YOR315W	-0.177785	7.40966e-05
									YCR082W	-0.169309	7.40966e-05
									YOR327C	-0.151678	7.40966e-05
									YML048W-A	-0.142685	7.40966e-05
									YOR365C	-0.115989	7.40966e-05
									YDL200C	0.103227	7.40966e-05
									YJL005W	-0.092295	7.40966e-05
									YCR077C	-0.0900363	7.40966e-05
									YBR207W	-0.0767904	7.40966e-05
									YDR311W	-0.0751738	7.40966e-05
									YBR085W	-0.0740588	7.40966e-05
									YBR298C	-0.0675509	7.40966e-05
									YHR103W	-0.0654749	7.40966e-05
									YLR300W	-0.057239	7.40966e-05
									YOL019W	-0.0554597	7.40966e-05
									YCR079W	-0.0502272	7.40966e-05
									YLR315W	-0.0486952	7.40966e-05
									YOL149W	-0.048607	7.40966e-05
									YJL082W	-0.252468	0.000139532
									YCR084C	-0.215217	0.000139532
									YCR026C	-0.182071	0.000139532
									YCL001W-A	-0.124814	0.000139532
									YER002W	-0.0976284	0.000139532
									YGL201C	-0.0651891	0.000139532
									YCR035C	-0.0554503	0.000139532
									YLR342W	-0.0502574	0.000139532
									YMR275C	-0.0462382	0.000139532
									YLR287C-A	-0.166291	0.000195345
									YIL109C	-0.115111	0.000195345
									YLR353W	-0.115004	0.000195345
									YBL006C	-0.103963	0.000195345
									YHR200W	-0.102985	0.000195345
									YFL060C	-0.100649	0.000195345
									YPL030W	-0.0925575	0.000195345
									YAR047C	-0.0901498	0.000195345
									YLR150W	-0.0871997	0.000195345
									YBL069W	-0.0763599	0.000195345
									YPR010C	-0.0686017	0.000195345
									YAL023C	-0.139898	0.00024986
									YDR214W	-0.123378	0.00024986
									YOL020W	-0.0699971	0.00024986
									YCR006C	-0.0570014	0.00024986
									YBR245C	0.0552016	0.00024986
									YDR215C	-0.0511186	0.00024986
									YPR034W	-0.0488196	0.00024986
									YML010C-B	-0.101775	0.000298444
									YFL001W	-0.0956278	0.000298444
									YOL067C	-0.0945321	0.000298444
									YIL126W	-0.0698031	0.000298444
									YHR011W	-0.0486606	0.000298444
									YPL056C	-0.0442582	0.000298444
									YDL102W	-0.0424325	0.000298444
									YGL228W	-0.306984	0.000356155
									YER183C	-0.117818	0.00040653
									YHR038W	-0.091929	0.00040653
									YKL033W-A	-0.0454022	0.00040653
									YDR054C	-0.0910222	0.000452379
									YLR281C	-0.0849495	0.000452379
									YBL093C	-0.079808	0.000452379
									YCL004W	0.0447395	0.000452379
									YDL106C	-0.182121	0.000488364
									YHR161C	-0.0974149	0.000488364
									YKL072W	0.0853099	0.000488364
									YGR075C	0.0694681	0.000488364
									YLR282C	-0.0401664	0.000488364
									YGL207W	-0.281155	0.000526667
									YIL087C	0.077848	0.000526667
									YPR187W	-0.0595315	0.000526667
									YOR236W	0.0559314	0.000526667
									YLR358C	-0.0380704	0.000526667
									YJR038C	-0.196366	0.000554854
									YDL175C	-0.176057	0.000554854
									YMR023C	-0.0850412	0.000554854
									YDL085W	0.0827202	0.000554854
									YBR118W	-0.0816046	0.000554854
									YDR402C	-0.0666977	0.000554854
									YBR282W	-0.0345189	0.000554854
									YJL182C	-0.0806215	0.000599665
									YBR293W	-0.0569594	0.000599665
									YLR299W	-0.293609	0.000634873
									YBR225W	-0.149947	0.000634873
									YJL167W	-0.0962542	0.000634873
									YGL093W	-0.0767293	0.000634873
									YDR339C	-0.0321816	0.000634873
									YMR001C	-0.0781173	0.000680615
									YMR047C	-0.0881009	0.000716267
									YKL095W	0.0670237	0.000716267
									YMR313C	-0.0343922	0.000716267
									YOL146W	-0.0315938	0.000716267
									YAL005C	-0.072294	0.000760637
									YGR133W	-0.112373	0.000794122
									YNL247W	-0.0944498	0.000794122
									YJL134W	0.0601951	0.000794122
									YLR296W	-0.0360915	0.000794122
									YBR231C	-0.153432	0.000816
									YER107C	-0.122942	0.000816
									YDL192W	-0.0912667	0.000816
									YDR351W	-0.0660368	0.000816
									YCR036W	-0.0348521	0.000816
									YOL090W	-0.0315493	0.000816
									YNL123W	-0.0696249	0.000854126
									YMR048W	-0.0485401	0.000854126
									YBR148W	-0.0661326	0.000891618
									YJL011C	-0.050526	0.000891618
									YLR322W	-0.0640423	0.000928494
									YPL188W	-0.0523503	0.000928494
									YLR068W	-0.111858	0.000964767
									YJL041W	-0.0360069	0.000964767
