# Supplementary material for: Identification of secondary targets of N-containing bisphosphonates in mammalian cells via parallel competition analysis of the barcoded yeast deletion collection
Source: Genome Biol. 2009 Sep 10;10(9):R93. doi: 10.1186/gb-2009-10-9-r93 (PMC2768982; doi:10.1186/gb-2009-10-9-r93)
Supplement: Additional data file 3 — Haploproficient strains (q < 0.01). [file gb-2009-10-9-r93-S3.xls]

## Sheet: Sheet1
		Table 2: List of genes showing an haploproficient profile (q<0.01) in the presence of ALE and IBA.
		No strains were significantly haploproficient in the presence of RIS.
			ALE				IBA
		ORF	Growth Rate	FDR-Value		ORF	Growth Rate	FDR-Value
		YJL111W	0.0577598	0.000533926		YNL324W	0.0490593	0
		YLL004W	0.139463	0.000636		YER117W	0.0759287	0
		YNL103W	0.0629846	0.0016453		YHR066W	0.080006	0
		YDR371W	0.0382052	0.003498		YJL111W	0.10467	0
		YJL051W	0.0674118	0.00373873		YNL103W	0.118563	0
		YPL014W	0.0867382	0.00493179		YGR184C	0.141378	0
		YLL025W	0.0845549	0.00545143		YGL058W	0.287633	0
		YPL114W	0.0688202	0.00576049		YOR285W	0.0762918	7.40966e-05
		YOR023C	0.0913079	0.00580156		YDL200C	0.103227	7.40966e-05
		YPL029W	0.0474346	0.00674669		YMR157C	0.108524	7.40966e-05
		YPR188C	0.0867052	0.00732151		YLL025W	0.165128	7.40966e-05
		YBL007C	0.0546072	0.00821062		YBR245C	0.0552016	0.00024986
		YPL174C	0.0556033	0.00856951		YLR022C	0.0780994	0.000298444
		YLR454W	0.0524633	0.00908835		YOR231W	0.0570407	0.00040653
		YFL021W	0.0405211	0.00937544		YCL004W	0.0447395	0.000452379
		YLR181C	0.0950079	0.00937544		YJR111C	0.076546	0.000452379
		YIL130W	0.0519317	0.00953558		YKL108W	0.05372	0.000488364
						YLR252W	0.0561446	0.000488364
						YGR075C	0.0694681	0.000488364
						YPL219W	0.0797321	0.000488364
						YKL072W	0.0853099	0.000488364
						YOR236W	0.0559314	0.000526667
						YIL087C	0.077848	0.000526667
						YNR032C-A	0.0911107	0.000526667
						YLR347C	0.0539083	0.000554854
						YGL168W	0.0668072	0.000554854
						YDL085W	0.0827202	0.000554854
						YKL095W	0.0670237	0.000716267
						YJL134W	0.0601951	0.000794122
						YLR228C	0.163996	0.000816
						YKL112W	0.0634358	0.00110413
						YPR021C	0.121516	0.00114208
						YNR016C	0.0695322	0.00123494
						YMR285C	0.102736	0.00123494
						YDL172C	0.0859336	0.00141368
						YGR222W	0.0728862	0.0014778
						YIR023W	0.149507	0.0014778
						YLL004W	0.186255	0.00161357
						YER082C	0.0595999	0.00171281
						YBR248C	0.0872601	0.00177778
						YEL007W	0.133929	0.00183527
						YPL093W	0.0755537	0.00186027
						YDL028C	0.0426723	0.00188491
						YLR325C	0.0320899	0.00197719
						YOR058C	0.0430225	0.00203065
						YGR107W	0.226777	0.00203065
						YDR272W	0.0611279	0.00205346
						YOR372C	0.0311788	0.00210524
						YJR148W	0.0375048	0.00212717
						YGR148C	0.0755188	0.00212717
						YLR418C	0.0390052	0.00215599
						YOR253W	0.0337935	0.00228444
						YJL173C	0.105471	0.0023836
						YNL214W	0.0394211	0.00241119
						YDR022C	0.0883755	0.00246584
						YGL079W	0.0604066	0.002528
						YLR012C	0.0601157	0.00258976
						YLR274W	0.116248	0.00266867
						YJL129C	0.0361978	0.0027804
						YOR184W	0.0384994	0.00280576
						YNL181W	0.053914	0.00286507
						YKR024C	0.0690122	0.00288088
						YOL023W	0.0903473	0.00288088
						YMR071C	0.101009	0.00299754
						YHR005C-A	0.0743798	0.00325979
						YKR094C	0.0339672	0.00335134
						YDL209C	0.0436967	0.00343939
						YNL256W	0.0653579	0.00346159
						YBR156C	0.0535076	0.00362448
						YER037W	0.0300132	0.00377319
						YMR173W-A	0.0580609	0.00380319
						YOR165W	0.0426545	0.0038528
						YLR153C	0.059088	0.0038528
						YKL107W	0.0405201	0.00392094
						YPL131W	0.0551179	0.00400987
						YJR116W	0.0571422	0.00400987
						YFL031W	0.0355768	0.00407846
						YGR269W	0.0816581	0.00407846
						YER070W	0.127729	0.00411601
						YPL125W	0.0476795	0.00413463
						YKR026C	0.0582038	0.00424972
						YKL197C	0.185114	0.00432128
						YDL211C	0.0462238	0.00453308
						YKL050C	0.0730926	0.00475271
						YGL116W	0.102441	0.00475271
						YER038C	0.058631	0.00484196
						YDR076W	0.0318035	0.00485766
						YCL069W	0.0383814	0.00487327
						YGR232W	0.034396	0.00497407
						YPL173W	0.0438362	0.00500444
						YIR019C	0.0992429	0.00509074
						YMR073C	0.0403999	0.0052321
						YKL141W	0.0375346	0.00557915
						YJL157C	0.0701999	0.00557915
						YDR084C	0.0796232	0.00569758
						YDL078C	0.0411385	0.00585791
						YKL155C	0.0685337	0.00585791
						YLR272C	0.0852187	0.00592401
						YOR241W	0.0571099	0.00601664
						YOR335C	0.0480667	0.00602843
						YJL051W	0.0793489	0.00617379
						YOR063W	0.0407976	0.00624528
						YBL007C	0.0740345	0.0064202
						YOR208W	0.0383244	0.00646726
						YKL157W	0.0481273	0.00653983
						YIL002C	0.0514814	0.00685349
						YHL034C	0.0609402	0.0069399
						YOR373W	0.0671506	0.00706909
						YKL217W	0.0643178	0.0070778
						YOR260W	0.0338888	0.00726426
						YGR290W	0.10297	0.00727247
						YGL038C	0.0405617	0.00728064
						YBR040W	0.131011	0.00738965
						YHR080C	0.117495	0.00753084
						YOR286W	0.0450604	0.00753833
						YOR257W	0.0390303	0.00759576
						YKR029C	0.0548438	0.00765292
						YHR130C	0.0493651	0.00773469
						YBR119W	0.0295127	0.00781607
						YJR033C	0.0818209	0.00782954
						YEL019C	0.0349766	0.00793479
						YCR088W	0.0843299	0.00811932
						YOR344C	0.154396	0.0081253
						YKL071W	0.0430233	0.00836185
						YDR026C	0.0559021	0.00856125
						YDR052C	0.0414229	0.00892914
						YHR129C	0.0628425	0.00893321
						YGR061C	0.0484847	0.00893727
						YHR031C	0.0537095	0.00894132
						YNR066C	0.0668584	0.00932905
						YDR416W	0.0673755	0.00946326
						YML090W	0.0485019	0.00963418
						YDR028C	0.0518814	0.00985063
						YML015C	0.0321301	0.00997156
