# Supplementary material for: Identification of secondary targets of N-containing bisphosphonates in mammalian cells via parallel competition analysis of the barcoded yeast deletion collection
Source: Genome Biol. 2009 Sep 10;10(9):R93. doi: 10.1186/gb-2009-10-9-r93 (PMC2768982; doi:10.1186/gb-2009-10-9-r93)
Supplement: Additional data file 4 — Haploinsufficient and QD strains after removal of bad tags. [file gb-2009-10-9-r93-S4.xls]

## Sheet: Sheet1
Haploinsufficient genes after removal of dubious ORFs and bad tags.
Common	IBA unique	ALE unique	RIS Unique	RIS and IBA	IBA and ALE	RIS and ALE
YAL044C	YAL005C	YMR053C	YDL215C	YCR050C	YAR002W	YBL018C
YBL001C	YAL019W	YER050C	YKL068W	YAL036C	YML127W	YOL127W
YBL003C	YAL023C	YMR118C	YNL223W	YJL167W	YBR295W	YER109C
YBL005W	YBL006C	YMR052W	YGL251C		YER093C	YNL016W
YBL022C	YBL093C	YER148W	YMR289W		YER088C	YBL047C
YBL044W	YBR020W	YMR054W	YNL177C		YER183C	YPL183W-A
YBL052C	YBR095C	YML126C	YOR353C		YER143W	YOL002C
YBL067C	YBR118W	YMR104C	YER047C		YER151C	YOR096W
YBL069W	YBR148W	YER133W	YKR060W		YCR028C	YML035C
YBL099W	YBR159W	YMR055C	YDR064W		YMR091C	YPR181C
YBR009C	YBR166C	YER080W			YCR076C	YOL052C
YBR010W	YBR192W	YER184C			YMR033W	YLL029W
YBR014C	YBR207W	YMR058W			YCR051W	YER186C
YBR057C	YBR225W	YML124C			YBR085W	YDL193W
YBR061C	YBR231C	YMR102C			YCR086W	YLR118C
YBR072W	YBR278W	YER136W			YBR198C
YBR101C	YBR281C	YER179W			YHR103W
YBR123C	YBR282W	YMR110C			YER175C
YBR126C	YBR283C	YBR284W			YBR115C
YBR149W	YBR293W	YER130C			YCR031C
YBR152W	YBR297W	YPL228W			YER120W
YBR181C	YBR298C	YMR117C			YOL146W
YBR185C	YCL001W-A	YHR085W			YHR156C
YBR193C	YCR024C-A	YBL011W			YMR001C
YBR221C	YCR026C	YER157W			YCR024C
YCL034W	YCR034W	YMR026C			YPR034W
YCL050C	YCR035C	YPL234C			YGR201C
YCR015C	YCR037C	YDL168W			YNR021W
YCR036W	YCR045C	YPR049C			YBL086C
YCR059C	YCR063W	YPL085W			YGL225W
YDL003W	YCR065W				YGR257C
YDL027C	YCR066W				YNL149C
YDL039C	YCR068W				YEL042W
YDL052C	YCR071C				YGR068C
YDL080C	YCR073W-A				YNR027W
YDL216C	YCR077C				YML081C-A
YDR002W	YCR079W				YHR106W
YDR030C	YCR082W				YDR293C
YDR033W	YCR084C				YAR018C
YDR049W	YDL102W				YPL038W
YDR057W	YDL106C				YMR002W
YDR066C	YDL175C				YLR075W
YDR071C	YDL192W
YDR082W	YDR054C
YDR165W	YDR166C
YDR204W	YDR176W
YDR283C	YDR213W
YDR364C	YDR214W
YDR384C	YDR254W
YDR398W	YDR311W
YDR450W	YDR319C
YDR454C	YDR335W
YDR469W	YDR339C
YDR475C	YDR351W
YDR481C	YDR402C
YDR487C	YER002W
YDR531W	YER091C
YEL005C	YER107C
YER004W	YER125W
YER016W	YFL001W
YER056C	YFL028C
YER116C	YFL060C
YER172C	YFR037C
YER177W	YGL003C
YFL002C	YGL036W
YFL010C	YGL087C
YFL029C	YGL093W
YFL036W	YGL198W
YFL042C	YGL201C
YFR029W	YGL207W
YGL002W	YGL210W
YGL030W	YGL228W
YGL032C	YGL244W
YGL092W	YGL248W
YGL110C	YGL252C
YGL111W	YGR112W
YGL138C	YGR133W
YGL150C	YGR152C
YGL253W	YHR001W-A
YGR037C	YHR011W
YGR086C	YHR038W
YGR091W	YHR046C
YGR132C	YHR092C
YGR147C	YHR161C
YGR207C	YHR168W
YGR216C	YHR200W
YGR278W	YIL020C
YGR292W	YIL048W
YHL016C	YIL076W
YHL027W	YIL102C
YHL031C	YIL109C
YHL035C	YIL110W
YHR012W	YJL005W
YHR026W	YJL011C
YHR033W	YJL041W
YHR065C	YJL082W
YHR185C	YJL194W
YIL001W	YJR051W
YIL026C	YKL023W
YIL033C	YKL033W-A
YIL046W	YKL096W-A
YIL055C	YKL191W
YIL079C	YLL009C
YIL126W	YLL052C
YIR011C	YLR048W
YJL002C	YLR068W
YJL008C	YLR074C
YJL026W	YLR078C
YJL071W	YLR088W
YJL073W	YLR094C
YJL102W	YLR104W
YJL140W	YLR150W
YJL153C	YLR194C
YJL161W	YLR234W
YJL172W	YLR281C
YJL191W	YLR286C
YJR010W	YLR287C-A
YJR035W	YLR295C
YJR039W	YLR299W
YJR049C	YLR300W
YJR056C	YLR312C
YJR057W	YLR315W
YJR058C	YLR320W
YJR108W	YLR321C
YJR130C	YLR342W
YKL003C	YLR353W
YKL009W	YLR403W
YKL059C	YLR406C
YKL077W	YLR413W
YKL105C	YML010W
YKL119C	YML110C
YKL124W	YMR023C
YKL138C	YMR047C
YKL142W	YMR048W
YKL143W	YMR086W
YKL168C	YMR198W
YKR057W	YMR236W
YKR065C	YMR275C
YLR014C	YMR296C
YLR029C	YMR310C
YLR060W	YMR313C
YLR133W	YNL123W
YLR197W	YNL131W
YLR257W	YNL137C
YLR303W	YNL148C
YLR307W	YNL216W
YLR336C	YNL247W
YLR433C	YNL273W
YML115C	YOL008W
YMR014W	YOL013W-A
YMR061W	YOL019W
YMR210W	YOL020W
YMR215W	YOL067C
YMR230W	YOL090W
YNL005C	YOL105C
YNL006W	YOL135C
YNL007C	YOL149W
YNL008C	YOL163W
YNL011C	YOR002W
YNL012W	YOR008C
YNL014W	YOR049C
YNL023C	YOR069W
YNL029C	YOR219C
YNL030W	YOR293W
YNL039W	YOR315W
YNL141W	YOR327C
YNL156C	YOR386W
YNL164C	YPL030W
YNL232W	YPL056C
YNL245C	YPL057C
YNL262W	YPL188W
YNL281W	YPL206C
YNL309W	YPL233W
YNL317W	YPR010C
YNR002C	YPR036W
YNR006W	YPR117W
YNR008W	YPR133C
YNR019W	YPR138C
YNR020C	YPR187W
YNR024W
YNR026C
YNR028W
YNR029C
YNR035C
YNR038W
YNR039C
YNR043W
YNR045W
YNR052C
YNR057C
YNR069C
YOL030W
YOL133W
YOL148C
YOR039W
YOR061W
YOR188W
YOR294W
YOR321W
YOR334W
YOR359W
YPL001W
YPL013C
YPL031C
YPL037C
YPL051W
YPL090C
YPL202C
YPL222W
YPL223C
YPL225W
YPL244C
YPL245W
YPL254W
YPL260W
YPL263C
YPL265W
YPR017C
YPR026W
YPR033C
YPR040W
YPR104C
YPR116W
YPR161C
YPR193C
