# Supplementary material for: Identification of secondary targets of N-containing bisphosphonates in mammalian cells via parallel competition analysis of the barcoded yeast deletion collection
Source: Genome Biol. 2009 Sep 10;10(9):R93. doi: 10.1186/gb-2009-10-9-r93 (PMC2768982; doi:10.1186/gb-2009-10-9-r93)
Supplement: Additional data file 5 — Haploproficient strains after removal of bad tags. [file gb-2009-10-9-r93-S5.xls]

## Sheet: Sheet1
Haploproficient genes after removal of dubious ORFs and bad tags.
IBA	ALE	ALE and IBA
YPL173W	YPL014W	YJL111W
YPL093W	YOR023C	YLL004W
YOR165W	YPL029W	YNL103W
YKL107W	YPR188C	YJL051W
YHR066W	YPL174C	YLL025W
YMR157C	YLR454W	YBL007C
YOR063W	YFL021W
YMR285C	YLR181C
YIL002C	YIL130W
YKL112W
YOR335C
YDL209C
YNL181W
YDL028C
YOR231W
YPL125W
YOR260W
YDL211C
YEL007W
YDR272W
YCL004W
YDR076W
YJR116W
YGR222W
YOR184W
YKL197C
YGL058W
YDR026C
YMR071C
YDR052C
YFL031W
YNR066C
YDL085W
YJL134W
YBR040W
YKL217W
YLR418C
YGR075C
YBR248C
YOR344C
YJR033C
YHR005C-A
YEL019C
YOR372C
YOR253W
YGL168W
YKL095W
YOR257W
YLR274W
YMR073C
YOR285W
YOR286W
YNL214W
YOR058C
YKR026C
YOR236W
YJL157C
YKL071W
YDR022C
YDR084C
YCR088W
YKL141W
YKL072W
YLR325C
YKR024C
YOL023W
YIR019C
YCL069W
YOR373W
YPR021C
YDL078C
YBR245C
YHL034C
YIR023W
YKL155C
YER038C
YKR029C
YIL087C
YGR061C
YLR153C
YLR022C
YNR016C
YOR208W
YGL079W
YNL256W
YKR094C
YHR080C
YKL157W
YKL108W
YLR228C
YGL038C
YDL200C
YGR232W
YLR347C
YGR184C
YLR012C
YHR129C
YOR241W
YLR272C
YDR416W
YER082C
YPL131W
YDR028C
YML015C
YJR148W
YNR032C-A
YGL116W
YKL050C
YJL173C
YBR119W
YER117W
YPL219W
YER037W
YBR156C
YER070W
YJL129C
YGR148C
YHR031C
